# Supplementary material for: NUFEB: A massively parallel simulator for individual-based modelling of microbial communities
Source: PLoS Comput Biol. 2019 Dec 12;15(12):e1007125. doi: 10.1371/journal.pcbi.1007125 (PMC6932830; doi:10.1371/journal.pcbi.1007125)
Supplement: S1 Chart — (XLSX) [file pcbi.1007125.s003.xlsx]

## Sheet: Sheet1
Case1-area density
0.0001	0.00267	0.00265	0.00267	0.00267
0.0011	0.00261	0.00256	0.00248	0.00238
0.0021	0.00261	0.00252	0.00232	0.0022
0.0031	0.00261	0.00247	0.00231	0.00219
0.0041	0.00261	0.00231	0.00227	0.00217
0.0051	0.00261	0.00231	0.00226	0.00209
0.0061	0.00261	0.0023	0.00217	0.00208
0.0071	0.00261	0.0023	0.00214	0.00208
0.0081	0.00261	0.0023	0.00214	0.00208
0.0091	0.00261	0.0023	0.00214	0.00208
0.0101	0.00261	0.0023	0.00214	0.00208
0.0111	0.00261	0.0023	0.00214	0.00208
0.0121	0.00261	0.0023	0.00214	0.00208
0.0131	0.00261	0.0023	0.00214	0.00208
0.0141	0.00261	0.0023	0.00213	0.00208
0.0151	0.00261	0.0023	0.00213	0.00208
Case1-roughness
0.0001	7.58204	7.64527	7.57754	7.56875
0.0011	7.77916	7.94438	7.48416	6.74433
0.0021	7.65322	7.62653	6.02401	5.49455
0.0031	7.49199	7.16793	5.84547	5.32232
0.0041	7.40438	5.91379	5.62101	5.11091
0.0051	7.353	5.80718	5.59762	4.67606
0.0061	7.32998	5.75877	5.06863	4.60958
0.0071	7.31406	5.74109	4.88706	4.58723
0.0081	7.25173	5.79473	4.85213	4.59804
0.0091	7.21228	5.86895	4.83185	4.61001
0.0101	7.19089	5.79019	4.84475	4.58656
0.0111	7.1442	5.75235	4.84023	4.55949
0.0121	7.09308	5.74878	4.81788	4.53833
0.0131	7.09411	5.73696	4.81888	4.5237
0.0141	7.11185	5.71625	4.81456	4.52145
0.0151	7.09176	5.70254	4.80568	4.51871
Case2-biomass
2	4.25253e-05	8.06363e-05	0.000291179
12	0.000101245	0.000139441	0.000272819
22	0.000240895	0.000241095	0.000255866
32	0.00057215	0.000416755	0.000240359
42	0.00135	0.000720099	0.000226419
52	0.00316	0.00124	0.000214295
62	0.00719	0.00214	0.000204439
72	0.0154	0.00369	0.000197582
82	0.02968	0.00632	0.000194918
92	0.04956	0.01076	0.000198238
102	0.07243	0.01809	0.000210089
112	0.0956	0.02971	0.000233742
122	0.11786	0.0468	0.000272743
132	0.1384	0.06897	0.000330073
142	0.15686	0.09387	0.00040789
152	0.17358	0.11923	0.000509108
162	0.18826	0.14377	0.000637683
Case2-bulk
2	0.003	0.01	7.88955e-06	7.60938e-08	0.00999
12	0.00299	0.01	1.8273e-05	3.49181e-07	0.00998
22	0.00299	0.01	3.16254e-05	5.65839e-07	0.00997
32	0.00297	0.01	5.46956e-05	9.19919e-07	0.00994
42	0.00293	0.01	9.45178e-05	1.48644e-06	0.0099
52	0.00284	0.01	0.000163086	2.39674e-06	0.00983
62	0.00266	0.01	0.000280662	3.86819e-06	0.00972
72	0.00232	0.01	0.000481063	6.19567e-06	0.00951
82	0.00185	0.01	0.000818977	9.85181e-06	0.00917
92	0.00142	0.01	0.00138	1.54448e-05	0.0086
102	0.00113	0.01	0.00226	2.37432e-05	0.00771
112	0.000946853	0.01	0.00356	3.54099e-05	0.0064
122	0.000836018	0.01	0.00515	5.06205e-05	0.00479
132	0.000759686	0.01	0.00658	6.88342e-05	0.00334
142	0.000712718	0.01	0.00747	8.98073e-05	0.00242
152	0.000681454	0.01	0.00796	0.000114885	0.00191
162	0.000659858	0.01	0.00823	0.000145655	0.00161
Case2-performance
4	100	1	1	100	100	1
8	93.3182	2	1.86636	100	88.0587	1.76117
16	79.1559	4	3.16623	100	74.9121	2.99648
32	67.2788	8	5.38231	100	62.7277	5.01822
64	64.4867	16	10.3179	100	60.4881	9.67809
128	47.1048	32	15.0735	100	49.9812	15.994
256	42.4342	64	27.1579	100	39.5413	25.3064
